# Supplementary material for: A GDSL‐motif esterase/acyltransferase/lipase is responsible for leaf water retention in barley
Source: Plant Direct. 2017 Nov 3;1(5):e00025. doi: 10.1002/pld3.25 (PMC6508521; doi:10.1002/pld3.25)
Supplement: Supplementary file 4 [file PLD3-1-e00025-s004.xlsx]

## Sheet: 1.1
Supplemental Table S1. Unigenes showing sequence polymorphism between cv. Foma and cer-zv.342.
Table S1.1 Unigenes having amino acid change; 263 WT unigenes (unique count)
T1_Unigenes (Foma)	variant site	WT allele	cer-zv.342 allele	guide orf	orf position	effect in translation	effect rank
T1_Unigene_BMK.10730	213	C	T	gi|960467518|ref|XP_014754438.1|	[2 - 220]	missense_variant	MODERATE
T1_Unigene_BMK.12836	402	A	C	MLOC_11262.2	[539 - 3] (REVERSE SENSE)	missense_variant	MODERATE
T1_Unigene_BMK.13464	300	G	T	MLOC_70920.1	[3 - 449]	missense_variant	MODERATE
T1_Unigene_BMK.15344	156	G	A	gi|475623154|gb|EMT32122.1|	[268 - 2] (REVERSE SENSE)	missense_variant	MODERATE
T1_Unigene_BMK.16142	51	C	A	MLOC_58282.1	[1302 - 1] (REVERSE SENSE)	missense_variant	MODERATE
T1_Unigene_BMK.16142	58	A	T	MLOC_58282.1	[1302 - 1] (REVERSE SENSE)	missense_variant	MODERATE
T1_Unigene_BMK.17012	75	C	G	MLOC_67052.2	[1 - 1089]	missense_variant	MODERATE
T1_Unigene_BMK.17012	86	A	G	MLOC_67052.2	[1 - 1089]	missense_variant	MODERATE
T1_Unigene_BMK.17739	194	C	G	MLOC_63125.2	[1 - 240]	missense_variant	MODERATE
T1_Unigene_BMK.17739	211	T	G	MLOC_63125.2	[1 - 240]	missense_variant	MODERATE
T1_Unigene_BMK.17739	214	C	G	MLOC_63125.2	[1 - 240]	missense_variant	MODERATE
T1_Unigene_BMK.18327	55	G	GT	MLOC_72969.1	[2 - 256]	frameshift_variant	HIGH
T1_Unigene_BMK.18327	55	G	C	MLOC_72969.1	[2 - 256]	missense_variant	MODERATE
T1_Unigene_BMK.18402	1019	G	T	MLOC_54331.2	[1070 - 198] (REVERSE SENSE)	missense_variant	MODERATE
T1_Unigene_BMK.18459	820	C	A	MLOC_2849.1	[854 - 3] (REVERSE SENSE)	missense_variant	MODERATE
T1_Unigene_BMK.18695	796	C	A	MLOC_70512.1	[2252 - 546] (REVERSE SENSE)	missense_variant	MODERATE
T1_Unigene_BMK.18806	62	T	A	MLOC_53469.2	[1 - 468]	missense_variant	MODERATE
T1_Unigene_BMK.19025	402	C	T	MLOC_66521.1	[1022 - 96] (REVERSE SENSE)	stop_gained	HIGH
T1_Unigene_BMK.19477	469	G	A	MLOC_78479.1	[433 - 645]	missense_variant	MODERATE
T1_Unigene_BMK.19573	1131	C	T	MLOC_68602.4	[1506 - 391] (REVERSE SENSE)	missense_variant	MODERATE
T1_Unigene_BMK.20001	954	G	A	MLOC_4563.1	[3 - 1628]	missense_variant	MODERATE
T1_Unigene_BMK.20345	37	G	C	MLOC_74619.2	[1 - 918]	missense_variant	MODERATE
T1_Unigene_BMK.20436	58	C	G	gi|475503703|gb|EMT04557.1|	[235 - 2] (REVERSE SENSE)	missense_variant	MODERATE
T1_Unigene_BMK.20728	412	C	A	MLOC_54864.6	[3 - 437]	missense_variant	MODERATE
T1_Unigene_BMK.20728	440	A	C	MLOC_54864.6	[3 - 437]	stop_lost	HIGH
T1_Unigene_BMK.21148	35	C	G	MLOC_60651.3	[1 - 1026]	missense_variant	MODERATE
T1_Unigene_BMK.21273	582	C	CCCCC	MLOC_54490.10	[2 - 745]	frameshift_variant	HIGH
T1_Unigene_BMK.21273	583	A	ACCCA	MLOC_54490.10	[2 - 745]	frameshift_variant	HIGH
T1_Unigene_BMK.21828	170	A	G	MLOC_59784.6	[1101 - 1] (REVERSE SENSE)	missense_variant	MODERATE
T1_Unigene_BMK.22264	1001	A	ACTGAG	MLOC_66695.5	[1008 - 151] (REVERSE SENSE)	frameshift_variant	HIGH
T1_Unigene_BMK.22895	212	A	T	gi|474288277|gb|EMS61232.1|	[3 - 221]	missense_variant	MODERATE
T1_Unigene_BMK.23139	389	C	T	MLOC_31124.1	[648 - 1] (REVERSE SENSE)	missense_variant	MODERATE
T1_Unigene_BMK.23211	150	G	A	MLOC_6520.1	[3 - 389]	missense_variant	MODERATE
T1_Unigene_BMK.25090	51	T	C	MLOC_11475.5	[652 - 2] (REVERSE SENSE)	missense_variant	MODERATE
T1_Unigene_BMK.25090	82	C	T	MLOC_11475.5	[652 - 2] (REVERSE SENSE)	missense_variant	MODERATE
T1_Unigene_BMK.25436	51	A	C	gi|326513388|dbj|BAK06934.1|	[255 - 1] (REVERSE SENSE)	missense_variant	MODERATE
T1_Unigene_BMK.25436	66	A	C	gi|326513388|dbj|BAK06934.1|	[255 - 1] (REVERSE SENSE)	missense_variant	MODERATE
T1_Unigene_BMK.25715	237	T	G	MLOC_61750.2	[283 - 2] (REVERSE SENSE)	missense_variant	MODERATE
T1_Unigene_BMK.25715	243	T	G	MLOC_61750.2	[283 - 2] (REVERSE SENSE)	missense_variant	MODERATE
T1_Unigene_BMK.26231	378	A	G	MLOC_77216.1	[2 - 376]	stop_lost	HIGH
T1_Unigene_BMK.26584	1219	T	A	MLOC_15227.2	[3 - 1229]	missense_variant	MODERATE
T1_Unigene_BMK.26916	29	A	C	MLOC_11595.1	[1045 - 2] (REVERSE SENSE)	missense_variant	MODERATE
T1_Unigene_BMK.26916	1003	C	A	MLOC_11595.1	[1045 - 2] (REVERSE SENSE)	missense_variant	MODERATE
T1_Unigene_BMK.26952	366	T	C	MLOC_13173.3	[708 - 88] (REVERSE SENSE)	missense_variant	MODERATE
T1_Unigene_BMK.27179	13	A	C	MLOC_4517.1	[404 - 3] (REVERSE SENSE)	missense_variant	MODERATE
T1_Unigene_BMK.27333	245	C	G	MLOC_51973.8	[1 - 573]	missense_variant	MODERATE
T1_Unigene_BMK.27381	601	T	A	MLOC_24231.1	[4 - 669]	missense_variant	MODERATE
T1_Unigene_BMK.27452	81	A	C	MLOC_59427.1	[2 - 1093]	missense_variant	MODERATE
T1_Unigene_BMK.27495	25	G	A	MLOC_11275.2	[1 - 933]	missense_variant	MODERATE
T1_Unigene_BMK.27568	52	A	C	MLOC_11667.1	[3 - 1325]	missense_variant	MODERATE
T1_Unigene_BMK.27758	605	G	A	MLOC_56491.1	[3321 - 250] (REVERSE SENSE)	missense_variant	MODERATE
T1_Unigene_BMK.27824	52	A	C	MLOC_76974.2	[1 - 1035]	missense_variant	MODERATE
T1_Unigene_BMK.28007	71	G	C	MLOC_63073.1	[430 - 2] (REVERSE SENSE)	stop_gained	HIGH
T1_Unigene_BMK.28089	99	C	A	MLOC_44370.1	[1188 - 1] (REVERSE SENSE)	stop_gained	HIGH
T1_Unigene_BMK.28201	1056	G	A	gi|253721994|gb|ACT34063.1|	[1365 - 823] (REVERSE SENSE)	missense_variant	MODERATE
T1_Unigene_BMK.28391	328	G	GCACAG	MLOC_73727.2	[15 - 347]	frameshift_variant	HIGH
T1_Unigene_BMK.28428	37	C	G	MLOC_73147.1	[646 - 2] (REVERSE SENSE)	missense_variant	MODERATE
T1_Unigene_BMK.28428	46	C	G	MLOC_73147.1	[646 - 2] (REVERSE SENSE)	missense_variant	MODERATE
T1_Unigene_BMK.28756	81	C	A	MLOC_67020.3	[2 - 277]	missense_variant	MODERATE
T1_Unigene_BMK.28756	83	G	A	MLOC_67020.3	[2 - 277]	missense_variant	MODERATE
T1_Unigene_BMK.28756	84	C	A	MLOC_67020.3	[2 - 277]	missense_variant	MODERATE
T1_Unigene_BMK.28780	67	A	T	MLOC_45047.2	[934 - 53] (REVERSE SENSE)	missense_variant	MODERATE
T1_Unigene_BMK.28780	76	C	T	MLOC_45047.2	[934 - 53] (REVERSE SENSE)	missense_variant	MODERATE
T1_Unigene_BMK.28780	78	T	C	MLOC_45047.2	[934 - 53] (REVERSE SENSE)	missense_variant	MODERATE
T1_Unigene_BMK.29195	663	C	A	MLOC_71329.4	[677 - 3] (REVERSE SENSE)	missense_variant	MODERATE
T1_Unigene_BMK.29644	771	C	T	MLOC_56570.1	[239 - 1477]	missense_variant	MODERATE
T1_Unigene_BMK.29675	920	G	T	MLOC_80400.4	[966 - 1] (REVERSE SENSE)	missense_variant	MODERATE
T1_Unigene_BMK.29675	938	A	T	MLOC_80400.4	[966 - 1] (REVERSE SENSE)	missense_variant	MODERATE
T1_Unigene_BMK.29802	53	A	G	MLOC_73824.4	[1 - 432]	missense_variant	MODERATE
T1_Unigene_BMK.29805	239	C	A	MLOC_70122.1	[1706 - 3] (REVERSE SENSE)	missense_variant	MODERATE
T1_Unigene_BMK.29976	546	G	T	MLOC_26807.1	[2101 - 308] (REVERSE SENSE)	missense_variant	MODERATE
T1_Unigene_BMK.30078	86	T	G	MLOC_37046.2	[890 - 3] (REVERSE SENSE)	missense_variant	MODERATE
T1_Unigene_BMK.30201	400	TTACCT	T	MLOC_7820.5	[895 - 311] (REVERSE SENSE)	frameshift_variant	HIGH
T1_Unigene_BMK.30634	18	T	C	gi|326507706|dbj|BAK03246.1|	[2 - 250]	missense_variant	MODERATE
T1_Unigene_BMK.30634	27	T	C	gi|326507706|dbj|BAK03246.1|	[2 - 250]	missense_variant	MODERATE
T1_Unigene_BMK.30811	56	C	G	MLOC_5078.2	[1 - 471]	missense_variant	MODERATE
T1_Unigene_BMK.30867	16	T	A	MLOC_4394.3	[1798 - 2] (REVERSE SENSE)	missense_variant	MODERATE
T1_Unigene_BMK.31268	55	G	C	MLOC_5537.2	[2 - 688]	missense_variant	MODERATE
T1_Unigene_BMK.31309	24	T	A	MLOC_63770.3	[1 - 768]	missense_variant	MODERATE
T1_Unigene_BMK.31411	77	C	G	MLOC_63259.1	[2 - 490]	missense_variant	MODERATE
T1_Unigene_BMK.31445	22	T	G	MLOC_16644.1	[278 - 3] (REVERSE SENSE)	missense_variant	MODERATE
T1_Unigene_BMK.31453	71	A	C	gi|380750168|gb|AFE55548.1|	[147 - 1] (REVERSE SENSE)	missense_variant	MODERATE
T1_Unigene_BMK.31569	264	T	TGCCT	MLOC_74073.2	[1269 - 217] (REVERSE SENSE)	frameshift_variant	HIGH
T1_Unigene_BMK.31692	135	C	T	MLOC_11569.1	[3 - 1166]	missense_variant	MODERATE
T1_Unigene_BMK.31757	23	C	G	MLOC_68164.3	[330 - 1] (REVERSE SENSE)	missense_variant	MODERATE
T1_Unigene_BMK.31760	264	G	C	MLOC_51311.2	[918 - 91] (REVERSE SENSE)	missense_variant	MODERATE
T1_Unigene_BMK.31872	1198	G	A	MLOC_5080.2	[3 - 1223]	missense_variant	MODERATE
T1_Unigene_BMK.32071	626	CC	C	MLOC_70559.1	[619 - 1497]	frameshift_variant	HIGH
T1_Unigene_BMK.32356	809	C	T	MLOC_14867.2	[1661 - 3] (REVERSE SENSE)	missense_variant	MODERATE
T1_Unigene_BMK.32439	569	A	C	MLOC_3156.2	[41 - 583]	missense_variant	MODERATE
T1_Unigene_BMK.32516	606	C	T	MLOC_67715.2	[627 - 199] (REVERSE SENSE)	missense_variant	MODERATE
T1_Unigene_BMK.32769	828	A	C	MLOC_62937.5	[42 - 941]	missense_variant	MODERATE
T1_Unigene_BMK.32919	20	G	C	MLOC_65684.2	[15 - 1070]	missense_variant	MODERATE
T1_Unigene_BMK.32919	21	G	A	MLOC_65684.2	[15 - 1070]	missense_variant	MODERATE
T1_Unigene_BMK.32972	684	A	ACTGTA	MLOC_10764.5	[744 - 289] (REVERSE SENSE)	frameshift_variant	HIGH
T1_Unigene_BMK.33158	392	TACC	TACCCACC	MLOC_67140.2	[1253 - 327] (REVERSE SENSE)	frameshift_variant	HIGH
T1_Unigene_BMK.33200	1181	G	A	MLOC_68197.3	[1314 - 397] (REVERSE SENSE)	missense_variant	MODERATE
T1_Unigene_BMK.33527	53	T	A	MLOC_56173.1	[2 - 391]	missense_variant	MODERATE
T1_Unigene_BMK.33527	54	C	A	MLOC_56173.1	[2 - 391]	missense_variant	MODERATE
T1_Unigene_BMK.33527	74	G	C	MLOC_56173.1	[2 - 391]	missense_variant	MODERATE
T1_Unigene_BMK.33527	75	A	G	MLOC_56173.1	[2 - 391]	missense_variant	MODERATE
T1_Unigene_BMK.33916	121	G	GAAGG	MLOC_58938.3	[96 - 500]	frameshift_variant	HIGH
T1_Unigene_BMK.34207	41	T	G	MLOC_62288.1	[489 - 1] (REVERSE SENSE)	missense_variant	MODERATE
T1_Unigene_BMK.34207	45	T	C	MLOC_62288.1	[489 - 1] (REVERSE SENSE)	missense_variant	MODERATE
T1_Unigene_BMK.34207	54	C	T	MLOC_62288.1	[489 - 1] (REVERSE SENSE)	missense_variant	MODERATE
T1_Unigene_BMK.34269	39	C	A	MLOC_56062.6	[244 - 2] (REVERSE SENSE)	missense_variant	MODERATE
T1_Unigene_BMK.34269	75	C	T	MLOC_56062.6	[244 - 2] (REVERSE SENSE)	stop_gained	HIGH
T1_Unigene_BMK.34269	81	G	T	MLOC_56062.6	[244 - 2] (REVERSE SENSE)	missense_variant	MODERATE
T1_Unigene_BMK.34494	415	T	C	gi|474449761|gb|EMS68806.1|	[330 - 485]	missense_variant	MODERATE
T1_Unigene_BMK.34653	504	G	T	MLOC_59990.2	[84 - 1502]	missense_variant	MODERATE
T1_Unigene_BMK.34721	835	C	T	MLOC_22064.2	[937 - 275] (REVERSE SENSE)	missense_variant	MODERATE
T1_Unigene_BMK.34870	123	G	C	MLOC_35307.4	[1299 - 1] (REVERSE SENSE)	missense_variant	MODERATE
T1_Unigene_BMK.34905	673	C	G	MLOC_75218.2	[1612 - 488] (REVERSE SENSE)	missense_variant	MODERATE
T1_Unigene_BMK.34905	683	C	A	MLOC_75218.2	[1612 - 488] (REVERSE SENSE)	missense_variant	MODERATE
T1_Unigene_BMK.34905	717	T	C	MLOC_75218.2	[1612 - 488] (REVERSE SENSE)	missense_variant	MODERATE
T1_Unigene_BMK.34905	728	C	G	MLOC_75218.2	[1612 - 488] (REVERSE SENSE)	missense_variant	MODERATE
T1_Unigene_BMK.35258	94	A	AC	gi|326502146|dbj|BAK06565.1|	[589 - 38] (REVERSE SENSE)	frameshift_variant	HIGH
T1_Unigene_BMK.35321	309	C	CC	gi|474114552|gb|EMS55828.1|	[26 - 358]	frameshift_variant	HIGH
T1_Unigene_BMK.35372	229	C	A	MLOC_68146.1	[384 - 1] (REVERSE SENSE)	missense_variant	MODERATE
T1_Unigene_BMK.35372	371	G	A	MLOC_68146.1	[384 - 1] (REVERSE SENSE)	missense_variant	MODERATE
T1_Unigene_BMK.35372	374	G	GG	MLOC_68146.1	[384 - 1] (REVERSE SENSE)	frameshift_variant	HIGH
T1_Unigene_BMK.35583	1086	G	A	MLOC_69414.2	[1347 - 1] (REVERSE SENSE)	missense_variant	MODERATE
T1_Unigene_BMK.35727	405	G	A	gi|475623154|gb|EMT32122.1|	[496 - 215] (REVERSE SENSE)	missense_variant	MODERATE
T1_Unigene_BMK.35901	51	A	T	gi|326502338|dbj|BAJ95232.1|	[1231 - 2] (REVERSE SENSE)	missense_variant	MODERATE
T1_Unigene_BMK.35901	68	C	G	gi|326502338|dbj|BAJ95232.1|	[1231 - 2] (REVERSE SENSE)	missense_variant	MODERATE
T1_Unigene_BMK.35901	82	A	G	gi|326502338|dbj|BAJ95232.1|	[1231 - 2] (REVERSE SENSE)	missense_variant	MODERATE
T1_Unigene_BMK.36053	58	G	T	MLOC_5794.1	[1012 - 2] (REVERSE SENSE)	missense_variant	MODERATE
T1_Unigene_BMK.36061	1240	C	CG	MLOC_58742.2	[1253 - 195] (REVERSE SENSE)	frameshift_variant	HIGH
T1_Unigene_BMK.36119	1014	T	TCTTT	MLOC_13141.2	[1093 - 512] (REVERSE SENSE)	frameshift_variant	HIGH
T1_Unigene_BMK.36140	25	T	C	MLOC_58922.1	[3 - 662]	missense_variant	MODERATE
T1_Unigene_BMK.36140	64	T	C	MLOC_58922.1	[3 - 662]	missense_variant	MODERATE
T1_Unigene_BMK.36335	31	C	A	MLOC_63812.1	[1 - 294]	missense_variant	MODERATE
T1_Unigene_BMK.36384	1612	G	T	MLOC_61944.2	[1628 - 300] (REVERSE SENSE)	missense_variant	MODERATE
T1_Unigene_BMK.36609	34	T	G	MLOC_64861.2	[1 - 768]	missense_variant	MODERATE
T1_Unigene_BMK.36609	65	T	G	MLOC_64861.2	[1 - 768]	missense_variant	MODERATE
T1_Unigene_BMK.36652	331	T	C	MLOC_37627.2	[1045 - 2] (REVERSE SENSE)	missense_variant	MODERATE
T1_Unigene_BMK.36652	340	T	A	MLOC_37627.2	[1045 - 2] (REVERSE SENSE)	missense_variant	MODERATE
T1_Unigene_BMK.36773	48	G	C	MLOC_64569.8	[3 - 455]	missense_variant	MODERATE
T1_Unigene_BMK.36773	58	A	C	MLOC_64569.8	[3 - 455]	missense_variant	MODERATE
T1_Unigene_BMK.36773	63	A	C	MLOC_64569.8	[3 - 455]	missense_variant	MODERATE
T1_Unigene_BMK.36791	1082	C	T	gi|326488347|dbj|BAJ93842.1|	[364 - 1092]	missense_variant	MODERATE
T1_Unigene_BMK.36933	80	A	G	MLOC_53785.1	[8 - 610]	missense_variant	MODERATE
T1_Unigene_BMK.37133	562	T	TA	gi|326491477|dbj|BAJ94216.1|	[554 - 745]	frameshift_variant	HIGH
T1_Unigene_BMK.37177	509	T	G	MLOC_5072.1	[233 - 1144]	missense_variant	MODERATE
T1_Unigene_BMK.37235	555	C	T	MLOC_55544.2	[231 - 869]	missense_variant	MODERATE
T1_Unigene_BMK.37389	210	T	C	MLOC_47155.1	[2 - 544]	missense_variant	MODERATE
T1_Unigene_BMK.37411	248	G	T	MLOC_6925.1	[714 - 229] (REVERSE SENSE)	missense_variant	MODERATE
T1_Unigene_BMK.37537	80	G	C	gi|475557138|gb|EMT12774.1|	[1296 - 1] (REVERSE SENSE)	missense_variant	MODERATE
T1_Unigene_BMK.37703	555	G	A	MLOC_55764.2	[90 - 977]	missense_variant	MODERATE
T1_Unigene_BMK.37804	82	G	C	MLOC_75223.1	[656 - 3] (REVERSE SENSE)	missense_variant	MODERATE
T1_Unigene_BMK.37935	616	C	A	MLOC_14717.1	[971 - 3] (REVERSE SENSE)	missense_variant	MODERATE
T1_Unigene_BMK.37935	634	C	A	MLOC_14717.1	[971 - 3] (REVERSE SENSE)	missense_variant	MODERATE
T1_Unigene_BMK.38202	7	A	T	MLOC_65690.1	[2171 - 3] (REVERSE SENSE)	missense_variant	MODERATE
T1_Unigene_BMK.38202	9	G	C	MLOC_65690.1	[2171 - 3] (REVERSE SENSE)	missense_variant	MODERATE
T1_Unigene_BMK.38282	50	G	T	MLOC_17753.1	[2 - 832]	stop_gained	HIGH
T1_Unigene_BMK.38553	59	G	T	MLOC_4724.1	[3 - 530]	missense_variant	MODERATE
T1_Unigene_BMK.38577	13	G	C	MLOC_40301.2	[2 - 634]	missense_variant	MODERATE
T1_Unigene_BMK.38577	18	T	G	MLOC_40301.2	[2 - 634]	missense_variant	MODERATE
T1_Unigene_BMK.38747	52	G	C	MLOC_70567.1	[2 - 691]	missense_variant	MODERATE
T1_Unigene_BMK.38892	500	T	C	MLOC_4465.1	[609 - 292] (REVERSE SENSE)	missense_variant	MODERATE
T1_Unigene_BMK.38924	42	G	T	MLOC_63870.4	[1142 - 3] (REVERSE SENSE)	missense_variant	MODERATE
T1_Unigene_BMK.38924	43	A	T	MLOC_63870.4	[1142 - 3] (REVERSE SENSE)	missense_variant	MODERATE
T1_Unigene_BMK.38924	44	A	T	MLOC_63870.4	[1142 - 3] (REVERSE SENSE)	missense_variant	MODERATE
T1_Unigene_BMK.38924	49	C	T	MLOC_63870.4	[1142 - 3] (REVERSE SENSE)	stop_gained	HIGH
T1_Unigene_BMK.38924	50	A	T	MLOC_63870.4	[1142 - 3] (REVERSE SENSE)	missense_variant	MODERATE
T1_Unigene_BMK.38924	56	C	T	MLOC_63870.4	[1142 - 3] (REVERSE SENSE)	missense_variant	MODERATE
T1_Unigene_BMK.38924	67	A	T	MLOC_63870.4	[1142 - 3] (REVERSE SENSE)	missense_variant	MODERATE
T1_Unigene_BMK.38924	79	A	G	MLOC_63870.4	[1142 - 3] (REVERSE SENSE)	missense_variant	MODERATE
T1_Unigene_BMK.38945	294	C	CC	MLOC_5773.1	[3 - 1607]	frameshift_variant	HIGH
T1_Unigene_BMK.38957	50	A	C	MLOC_10391.7	[256 - 2] (REVERSE SENSE)	missense_variant	MODERATE
T1_Unigene_BMK.38957	56	A	T	MLOC_10391.7	[256 - 2] (REVERSE SENSE)	missense_variant	MODERATE
T1_Unigene_BMK.39029	737	T	C	MLOC_60368.2	[1 - 855]	missense_variant	MODERATE
T1_Unigene_BMK.39186	42	G	T	MLOC_28312.1	[751 - 2] (REVERSE SENSE)	missense_variant	MODERATE
T1_Unigene_BMK.39219	704	C	A	MLOC_64720.1	[1677 - 433] (REVERSE SENSE)	missense_variant	MODERATE
T1_Unigene_BMK.39325	537	G	C	MLOC_13664.1	[1275 - 1] (REVERSE SENSE)	missense_variant	MODERATE
T1_Unigene_BMK.39333	74	A	C	MLOC_8899.1	[1 - 441]	missense_variant	MODERATE
T1_Unigene_BMK.39336	522	C	T	MLOC_42909.1	[2 - 1111]	missense_variant	MODERATE
T1_Unigene_BMK.39400	1503	G	T	MLOC_19779.1	[909 - 3284]	missense_variant	MODERATE
T1_Unigene_BMK.39401	33	G	T	MLOC_44548.2	[1431 - 1] (REVERSE SENSE)	missense_variant	MODERATE
T1_Unigene_BMK.39430	63	A	C	MLOC_52171.1	[2 - 772]	missense_variant	MODERATE
T1_Unigene_BMK.39474	14	C	T	MLOC_15664.1	[2373 - 1] (REVERSE SENSE)	missense_variant	MODERATE
T1_Unigene_BMK.39474	17	A	T	MLOC_15664.1	[2373 - 1] (REVERSE SENSE)	missense_variant	MODERATE
T1_Unigene_BMK.39487	678	A	T	MLOC_59102.2	[721 - 386] (REVERSE SENSE)	missense_variant	MODERATE
T1_Unigene_BMK.39493	1295	A	C	MLOC_57590.2	[1330 - 2] (REVERSE SENSE)	missense_variant	MODERATE
T1_Unigene_BMK.39595	51	A	G	MLOC_58522.2	[2 - 1252]	missense_variant	MODERATE
T1_Unigene_BMK.39595	54	A	G	MLOC_58522.2	[2 - 1252]	missense_variant	MODERATE
T1_Unigene_BMK.39687	66	T	C	MLOC_50049.2	[2 - 655]	missense_variant	MODERATE
T1_Unigene_BMK.39687	68	A	G	MLOC_50049.2	[2 - 655]	missense_variant	MODERATE
T1_Unigene_BMK.39687	86	C	A	MLOC_50049.2	[2 - 655]	missense_variant	MODERATE
T1_Unigene_BMK.39851	83	G	T	MLOC_10603.1	[1601 - 3] (REVERSE SENSE)	missense_variant	MODERATE
T1_Unigene_BMK.39920	61	A	C	MLOC_39081.4	[975 - 1] (REVERSE SENSE)	missense_variant	MODERATE
T1_Unigene_BMK.39971	157	A	C	MLOC_80912.3	[565 - 119] (REVERSE SENSE)	missense_variant	MODERATE
T1_Unigene_BMK.39981	513	G	T	MLOC_78716.2	[1126 - 83] (REVERSE SENSE)	missense_variant	MODERATE
T1_Unigene_BMK.40410	2449	A	T	MLOC_51294.2	[2385 - 4181]	missense_variant	MODERATE
T1_Unigene_BMK.40559	483	C	CGTAAC	MLOC_57390.1	[2812 - 452] (REVERSE SENSE)	frameshift_variant	HIGH
T1_Unigene_BMK.40595	49	A	C	MLOC_53169.1	[1 - 480]	missense_variant	MODERATE
T1_Unigene_BMK.40720	47	A	G	gi|326523383|dbj|BAJ88732.1|	[474 - 1] (REVERSE SENSE)	missense_variant	MODERATE
T1_Unigene_BMK.40720	72	C	A	gi|326523383|dbj|BAJ88732.1|	[474 - 1] (REVERSE SENSE)	missense_variant	MODERATE
T1_Unigene_BMK.40720	74	A	G	gi|326523383|dbj|BAJ88732.1|	[474 - 1] (REVERSE SENSE)	missense_variant	MODERATE
T1_Unigene_BMK.40720	80	T	G	gi|326523383|dbj|BAJ88732.1|	[474 - 1] (REVERSE SENSE)	missense_variant	MODERATE
T1_Unigene_BMK.40720	89	G	C	gi|326523383|dbj|BAJ88732.1|	[474 - 1] (REVERSE SENSE)	missense_variant	MODERATE
T1_Unigene_BMK.40725	325	G	GTGCAG	MLOC_6021.3	[1 - 1785]	frameshift_variant	HIGH
T1_Unigene_BMK.40737	34	C	G	gi|326505232|dbj|BAK03003.1|	[286 - 2] (REVERSE SENSE)	missense_variant	MODERATE
T1_Unigene_BMK.40737	36	C	T	gi|326505232|dbj|BAK03003.1|	[286 - 2] (REVERSE SENSE)	missense_variant	MODERATE
T1_Unigene_BMK.40737	40	A	C	gi|326505232|dbj|BAK03003.1|	[286 - 2] (REVERSE SENSE)	missense_variant	MODERATE
T1_Unigene_BMK.40737	42	T	C	gi|326505232|dbj|BAK03003.1|	[286 - 2] (REVERSE SENSE)	missense_variant	MODERATE
T1_Unigene_BMK.40737	43	C	A	gi|326505232|dbj|BAK03003.1|	[286 - 2] (REVERSE SENSE)	stop_gained	HIGH
T1_Unigene_BMK.40737	48	C	T	gi|326505232|dbj|BAK03003.1|	[286 - 2] (REVERSE SENSE)	missense_variant	MODERATE
T1_Unigene_BMK.40737	55	G	C	gi|326505232|dbj|BAK03003.1|	[286 - 2] (REVERSE SENSE)	missense_variant	MODERATE
T1_Unigene_BMK.40737	57	T	C	gi|326505232|dbj|BAK03003.1|	[286 - 2] (REVERSE SENSE)	missense_variant	MODERATE
T1_Unigene_BMK.41333	27	T	C	MLOC_61171.1	[493 - 2] (REVERSE SENSE)	missense_variant	MODERATE
T1_Unigene_BMK.41379	309	T	TGCCT	MLOC_12185.5	[1288 - 236] (REVERSE SENSE)	frameshift_variant	HIGH
T1_Unigene_BMK.41386	93	C	G	MLOC_68300.9	[39 - 1253]	missense_variant	MODERATE
T1_Unigene_BMK.41557	1202	G	A	MLOC_64388.10	[1247 - 180] (REVERSE SENSE)	missense_variant	MODERATE
T1_Unigene_BMK.41567	1705	C	T	MLOC_39270.1	[2140 - 419] (REVERSE SENSE)	missense_variant	MODERATE
T1_Unigene_BMK.41567	1942	C	G	MLOC_39270.1	[2140 - 419] (REVERSE SENSE)	missense_variant	MODERATE
T1_Unigene_BMK.41667	52	C	A	MLOC_60118.2	[3 - 1214]	missense_variant	MODERATE
T1_Unigene_BMK.41768	59	G	T	MLOC_56431.2	[22 - 657]	missense_variant	MODERATE
T1_Unigene_BMK.41768	64	T	A	MLOC_56431.2	[22 - 657]	missense_variant	MODERATE
T1_Unigene_BMK.41892	1155	G	C	MLOC_57322.2	[1201 - 311] (REVERSE SENSE)	missense_variant	MODERATE
T1_Unigene_BMK.41910	876	T	C	MLOC_15209.4	[1188 - 139] (REVERSE SENSE)	missense_variant	MODERATE
T1_Unigene_BMK.41916	64	G	A	MLOC_55549.10	[511 - 2] (REVERSE SENSE)	missense_variant	MODERATE
T1_Unigene_BMK.41961	1271	A	C	MLOC_52291.1	[1275 - 1] (REVERSE SENSE)	missense_variant	MODERATE
T1_Unigene_BMK.42048	512	C	A	MLOC_23425.1	[829 - 2] (REVERSE SENSE)	missense_variant	MODERATE
T1_Unigene_BMK.42076	1543	T	C	MLOC_5173.5	[1494 - 2867]	missense_variant	MODERATE
T1_Unigene_BMK.42136	867	C	CTGC	MLOC_59749.6	[1090 - 527] (REVERSE SENSE)	inframe_insertion	MODERATE
T1_Unigene_BMK.42246	1856	T	G	MLOC_60997.2	[2456 - 3] (REVERSE SENSE)	missense_variant	MODERATE
T1_Unigene_BMK.42249	168	A	T	MLOC_54810.1	[2 - 856]	missense_variant	MODERATE
T1_Unigene_BMK.4233	107	G	C	gi|954321231|gb|KRY03678.1|	[65 - 292]	missense_variant	MODERATE
T1_Unigene_BMK.4233	138	T	C	gi|954321231|gb|KRY03678.1|	[65 - 292]	missense_variant	MODERATE
T1_Unigene_BMK.4233	143	G	A	gi|954321231|gb|KRY03678.1|	[65 - 292]	missense_variant	MODERATE
T1_Unigene_BMK.42383	411	C	A	MLOC_38801.1	[21 - 590]	missense_variant	MODERATE
T1_Unigene_BMK.42410	161	C	G	MLOC_12290.1	[361 - 146] (REVERSE SENSE)	missense_variant	MODERATE
T1_Unigene_BMK.42427	524	C	A	MLOC_48766.1	[23 - 865]	missense_variant	MODERATE
T1_Unigene_BMK.42495	1047	G	C	MLOC_18152.2	[2 - 1075]	missense_variant	MODERATE
T1_Unigene_BMK.42552	56	G	T	MLOC_10586.3	[485 - 3] (REVERSE SENSE)	missense_variant	MODERATE
T1_Unigene_BMK.42576	18	T	C	MLOC_55025.1	[2 - 2149]	missense_variant	MODERATE
T1_Unigene_BMK.42599	88	G	C	MLOC_37774.3	[1 - 1026]	missense_variant	MODERATE
T1_Unigene_BMK.42829	197	T	TCAG	MLOC_5800.2	[30 - 503]	inframe_insertion	MODERATE
T1_Unigene_BMK.42959	844	G	C	MLOC_36386.2	[641 - 1669]	missense_variant	MODERATE
T1_Unigene_BMK.43027	10	G	A	MLOC_70555.3	[1484 - 9] (REVERSE SENSE)	missense_variant	MODERATE
T1_Unigene_BMK.43168	94	G	C	MLOC_12658.1	[3 - 2231]	missense_variant	MODERATE
T1_Unigene_BMK.43246	623	G	GCTG	MLOC_50960.2	[900 - 226] (REVERSE SENSE)	inframe_insertion	MODERATE
T1_Unigene_BMK.43401	1344	T	A	MLOC_58964.1	[1372 - 2] (REVERSE SENSE)	missense_variant	MODERATE
T1_Unigene_BMK.43401	1350	T	C	MLOC_58964.1	[1372 - 2] (REVERSE SENSE)	missense_variant	MODERATE
T1_Unigene_BMK.43413	583	C	A	MLOC_75008.3	[601 - 272] (REVERSE SENSE)	missense_variant	MODERATE
T1_Unigene_BMK.43460	936	C	T	MLOC_51105.2	[2388 - 928] (REVERSE SENSE)	missense_variant	MODERATE
T1_Unigene_BMK.43481	51	A	T	MLOC_78222.1	[2 - 916]	missense_variant	MODERATE
T1_Unigene_BMK.43700	520	A	G	MLOC_48791.1	[572 - 12] (REVERSE SENSE)	missense_variant	MODERATE
T1_Unigene_BMK.43801	22	G	C	gi|326497641|dbj|BAK05910.1|	[372 - 1] (REVERSE SENSE)	missense_variant	MODERATE
T1_Unigene_BMK.43806	814	G	GCAG	MLOC_887.1	[2 - 1150]	inframe_insertion	MODERATE
T1_Unigene_BMK.43883	128	T	G	MLOC_51583.1	[1 - 306]	missense_variant	MODERATE
T1_Unigene_BMK.43950	56	C	G	MLOC_37364.1	[3 - 302]	missense_variant	MODERATE
T1_Unigene_BMK.44041	140	C	T	MLOC_10133.1	[1 - 1572]	missense_variant	MODERATE
T1_Unigene_BMK.44051	655	C	A	gi|326504544|dbj|BAJ91104.1|	[649 - 1152]	missense_variant	MODERATE
T1_Unigene_BMK.44144	48	A	T	MLOC_57734.1	[3 - 290]	missense_variant	MODERATE
T1_Unigene_BMK.44173	98	G	A	MLOC_63332.3	[2 - 292]	missense_variant	MODERATE
T1_Unigene_BMK.44240	49	A	G	MLOC_65891.1	[1 - 513]	missense_variant	MODERATE
T1_Unigene_BMK.44324	82	A	G	gi|326504350|dbj|BAJ91007.1|	[1 - 348]	missense_variant	MODERATE
T1_Unigene_BMK.44324	94	A	C	gi|326504350|dbj|BAJ91007.1|	[1 - 348]	missense_variant	MODERATE
T1_Unigene_BMK.44324	100	A	G	gi|326504350|dbj|BAJ91007.1|	[1 - 348]	missense_variant	MODERATE
T1_Unigene_BMK.44336	188	G	GGAGG	MLOC_70374.5	[2 - 214]	frameshift_variant	HIGH
T1_Unigene_BMK.44400	416	G	A	MLOC_17586.2	[2 - 2200]	missense_variant	MODERATE
T1_Unigene_BMK.44428	487	A	T	gi|954327183|gb|KRY05570.1|	[589 - 377] (REVERSE SENSE)	missense_variant	MODERATE
T1_Unigene_BMK.44428	579	T	G	gi|954327183|gb|KRY05570.1|	[589 - 377] (REVERSE SENSE)	missense_variant	MODERATE
T1_Unigene_BMK.44444	1379	A	G	MLOC_57671.3	[1 - 2085]	missense_variant	MODERATE
T1_Unigene_BMK.44444	1417	G	C	MLOC_57671.3	[1 - 2085]	missense_variant	MODERATE
T1_Unigene_BMK.44457	1639	TT	T	MLOC_77450.1	[1572 - 2249]	frameshift_variant	HIGH
T1_Unigene_BMK.44543	25	G	T	MLOC_60198.3	[1 - 375]	missense_variant	MODERATE
T1_Unigene_BMK.44543	28	G	T	MLOC_60198.3	[1 - 375]	missense_variant	MODERATE
T1_Unigene_BMK.44543	37	T	C	MLOC_60198.3	[1 - 375]	missense_variant	MODERATE
T1_Unigene_BMK.44543	49	A	C	MLOC_60198.3	[1 - 375]	missense_variant	MODERATE
T1_Unigene_BMK.44543	79	T	G	MLOC_60198.3	[1 - 375]	missense_variant	MODERATE
T1_Unigene_BMK.44595	89	G	A	MLOC_59480.2	[1271 - 3] (REVERSE SENSE)	missense_variant	MODERATE
T1_Unigene_BMK.44595	116	A	C	MLOC_59480.2	[1271 - 3] (REVERSE SENSE)	missense_variant	MODERATE
T1_Unigene_BMK.44713	28	A	T	MLOC_53186.1	[1 - 777]	missense_variant	MODERATE
T1_Unigene_BMK.44785	858	G	T	MLOC_5395.9	[1 - 1119]	missense_variant	MODERATE
T1_Unigene_BMK.44860	22	G	A	MLOC_4674.3	[1865 - 3] (REVERSE SENSE)	missense_variant	MODERATE
T1_Unigene_BMK.44936	611	A	G	MLOC_15834.2	[574 - 1035]	missense_variant	MODERATE
T1_Unigene_BMK.45067	145	T	C	gi|326528897|dbj|BAJ97470.1|	[1055 - 3] (REVERSE SENSE)	missense_variant	MODERATE
T1_Unigene_BMK.45104	510	C	G	MLOC_21253.3	[636 - 1] (REVERSE SENSE)	missense_variant	MODERATE
T1_Unigene_BMK.45147	818	T	C	MLOC_62302.5	[1307 - 450] (REVERSE SENSE)	missense_variant	MODERATE
T1_Unigene_BMK.45147	832	C	G	MLOC_62302.5	[1307 - 450] (REVERSE SENSE)	missense_variant	MODERATE
T1_Unigene_BMK.45292	1626	C	T	MLOC_57397.1	[1884 - 1027] (REVERSE SENSE)	missense_variant	MODERATE
T1_Unigene_BMK.45374	837	T	G	AGP50808	[843 - 271] (REVERSE SENSE)	missense_variant	MODERATE
T1_Unigene_BMK.45497	62	T	C	MLOC_12034.6	[1 - 1140]	missense_variant	MODERATE
T1_Unigene_BMK.45533	1722	C	T	MLOC_37459.3	[3556 - 2] (REVERSE SENSE)	missense_variant	MODERATE
T1_Unigene_BMK.45614	1074	G	A	MLOC_72188.2	[1 - 1467]	missense_variant	MODERATE
T1_Unigene_BMK.45682	2427	A	AA	MLOC_56552.2	[1 - 2484]	frameshift_variant	HIGH
T1_Unigene_BMK.45722	365	A	T	MLOC_58425.1	[428 - 6] (REVERSE SENSE)	missense_variant	MODERATE
T1_Unigene_BMK.45807	55	C	T	gi|475488651|gb|EMT03384.1|	[1 - 222]	missense_variant	MODERATE
T1_Unigene_BMK.45807	69	C	A	gi|475488651|gb|EMT03384.1|	[1 - 222]	missense_variant	MODERATE
T1_Unigene_BMK.45921	43	T	C	MLOC_40838.1	[1 - 513]	missense_variant	MODERATE
T1_Unigene_BMK.46036	6	A	T	MLOC_59890.2	[3 - 1157]	missense_variant	MODERATE
T1_Unigene_BMK.46036	7	A	T	MLOC_59890.2	[3 - 1157]	missense_variant	MODERATE
T1_Unigene_BMK.46078	208	T	C	MLOC_33320.1	[1 - 927]	missense_variant	MODERATE
T1_Unigene_BMK.46154	1119	C	A	MLOC_64722.1	[1258 - 503] (REVERSE SENSE)	missense_variant	MODERATE
T1_Unigene_BMK.46156	1245	A	G	MLOC_57937.5	[20 - 1657]	missense_variant	MODERATE
T1_Unigene_BMK.46199	1294	A	C	MLOC_74785.1	[1358 - 393] (REVERSE SENSE)	missense_variant	MODERATE
T1_Unigene_BMK.46236	197	T	C	MLOC_78459.1	[1929 - 1] (REVERSE SENSE)	missense_variant	MODERATE
T1_Unigene_BMK.46236	965	C	T	MLOC_78459.1	[1929 - 1] (REVERSE SENSE)	missense_variant	MODERATE
T1_Unigene_BMK.46236	1076	T	G	MLOC_78459.1	[1929 - 1] (REVERSE SENSE)	missense_variant	MODERATE
T1_Unigene_BMK.46236	1233	G	T	MLOC_78459.1	[1929 - 1] (REVERSE SENSE)	missense_variant	MODERATE
T1_Unigene_BMK.46284	589	G	A	MLOC_47469.1	[2188 - 2] (REVERSE SENSE)	missense_variant	MODERATE
T1_Unigene_BMK.46376	35	T	C	MLOC_25343.1	[1124 - 3] (REVERSE SENSE)	missense_variant	MODERATE
T1_Unigene_BMK.46376	49	A	C	MLOC_25343.1	[1124 - 3] (REVERSE SENSE)	missense_variant	MODERATE
T1_Unigene_BMK.46424	17	G	C	MLOC_3876.1	[1 - 1989]	missense_variant	MODERATE
T1_Unigene_BMK.46431	4553	G	A	MLOC_37523.1	[2 - 5710]	missense_variant	MODERATE
T1_Unigene_BMK.46515	80	C	A	MLOC_60439.1	[1739 - 3] (REVERSE SENSE)	missense_variant	MODERATE
T1_Unigene_BMK.4652	581	G	T	MLOC_38367.1	[1 - 870]	missense_variant	MODERATE
T1_Unigene_BMK.46575	818	T	C	MLOC_76747.1	[846 - 295] (REVERSE SENSE)	missense_variant	MODERATE
T1_Unigene_BMK.46597	354	TCTTCTTC	TCTTCTTCTTC	gi|326525467|dbj|BAJ88780.1|	[317 - 478]	inframe_insertion	MODERATE
T1_Unigene_BMK.46604	118	A	G	MLOC_58258.2	[3 - 1181]	missense_variant	MODERATE
T1_Unigene_BMK.46609	35	G	A	MLOC_70538.1	[1065 - 1] (REVERSE SENSE)	missense_variant	MODERATE
T1_Unigene_BMK.46609	66	C	G	MLOC_70538.1	[1065 - 1] (REVERSE SENSE)	missense_variant	MODERATE
T1_Unigene_BMK.46609	68	T	A	MLOC_70538.1	[1065 - 1] (REVERSE SENSE)	missense_variant	MODERATE
T1_Unigene_BMK.46614	19	C	T	MLOC_3977.1	[1718 - 3] (REVERSE SENSE)	missense_variant	MODERATE
T1_Unigene_BMK.46614	22	G	T	MLOC_3977.1	[1718 - 3] (REVERSE SENSE)	stop_gained	HIGH
T1_Unigene_BMK.46614	137	C	T	MLOC_3977.1	[1718 - 3] (REVERSE SENSE)	missense_variant	MODERATE
T1_Unigene_BMK.46633	55	C	A	MLOC_57639.11	[278 - 3] (REVERSE SENSE)	missense_variant	MODERATE
T1_Unigene_BMK.46641	418	T	C	gi|326526557|dbj|BAJ97295.1|	[440 - 246] (REVERSE SENSE)	missense_variant	MODERATE
T1_Unigene_BMK.46662	660	C	T	gi|473728361|gb|EMS45098.1|	[814 - 365] (REVERSE SENSE)	missense_variant	MODERATE
T1_Unigene_BMK.46662	699	T	G	gi|473728361|gb|EMS45098.1|	[814 - 365] (REVERSE SENSE)	missense_variant	MODERATE
T1_Unigene_BMK.46693	30	T	G	MLOC_16741.1	[1 - 1446]	missense_variant	MODERATE
T1_Unigene_BMK.46788	1447	T	C	MLOC_55657.5	[1 - 1659]	missense_variant	MODERATE
T1_Unigene_BMK.46794	1119	C	T	MLOC_43923.5	[2119 - 2] (REVERSE SENSE)	missense_variant	MODERATE
T1_Unigene_BMK.46826	66	A	C	MLOC_72429.1	[3 - 848]	missense_variant	MODERATE
T1_Unigene_BMK.46829	1071	C	G	MLOC_360.7	[2 - 2038]	missense_variant	MODERATE
T1_Unigene_BMK.46909	105	T	C	MLOC_9719.2	[3 - 443]	missense_variant	MODERATE
T1_Unigene_BMK.46909	126	ACA	A	MLOC_9719.2	[3 - 443]	frameshift_variant	HIGH
T1_Unigene_BMK.46920	1266	A	G	MLOC_18478.1	[549 - 1316]	missense_variant	MODERATE
T1_Unigene_BMK.46938	29	C	A	MLOC_59421.1	[2292 - 7] (REVERSE SENSE)	missense_variant	MODERATE
T1_Unigene_BMK.46938	39	A	T	MLOC_59421.1	[2292 - 7] (REVERSE SENSE)	missense_variant	MODERATE
T1_Unigene_BMK.46938	41	A	C	MLOC_59421.1	[2292 - 7] (REVERSE SENSE)	missense_variant	MODERATE
T1_Unigene_BMK.46938	42	T	C	MLOC_59421.1	[2292 - 7] (REVERSE SENSE)	missense_variant	MODERATE
T1_Unigene_BMK.46994	392	G	A	MLOC_67220.1	[1641 - 304] (REVERSE SENSE)	missense_variant	MODERATE
T1_Unigene_BMK.47013	162	G	A	MLOC_10838.1	[2 - 529]	missense_variant	MODERATE
T1_Unigene_BMK.47911	1440	G	A	MLOC_57369.1	[3 - 1781]	missense_variant	MODERATE
T1_Unigene_BMK.48134	796	T	C	MLOC_74976.1	[1234 - 353] (REVERSE SENSE)	missense_variant	MODERATE
T1_Unigene_BMK.48283	296	G	A	MLOC_14793.1	[83 - 985]	missense_variant	MODERATE
T1_Unigene_BMK.49063	110	G	T	MLOC_11446.3	[10 - 318]	missense_variant	MODERATE
T1_Unigene_BMK.4963	57	G	T	MLOC_64532.1	[2 - 277]	missense_variant	MODERATE
T1_Unigene_BMK.50347	99	G	T	MLOC_72965.2	[316 - 2] (REVERSE SENSE)	missense_variant	MODERATE
T1_Unigene_BMK.51085	205	A	G	MLOC_19721.1	[1 - 222]	missense_variant	MODERATE
T1_Unigene_BMK.51388	222	G	C	MLOC_18081.1	[407 - 3] (REVERSE SENSE)	missense_variant	MODERATE
T1_Unigene_BMK.52296	75	C	G	gi|326513256|dbj|BAK06868.1|	[2 - 313]	missense_variant	MODERATE
T1_Unigene_BMK.6414	419	TT	T	MLOC_4344.4	[842 - 414] (REVERSE SENSE)	frameshift_variant	HIGH
T1_Unigene_BMK.6545	149	G	T	MLOC_63542.1	[1 - 357]	missense_variant	MODERATE
T1_Unigene_BMK.6909	636	A	G	MLOC_58018.3	[1 - 633]	stop_lost	HIGH
T1_Unigene_BMK.7312	184	G	A	MLOC_71349.1	[1 - 264]	missense_variant	MODERATE
T1_Unigene_BMK.7554	7	A	C	gi|326517986|dbj|BAK07245.1|	[502 - 2] (REVERSE SENSE)	missense_variant	MODERATE
T1_Unigene_BMK.7554	8	G	C	gi|326517986|dbj|BAK07245.1|	[502 - 2] (REVERSE SENSE)	missense_variant	MODERATE
T1_Unigene_BMK.7554	9	C	G	gi|326517986|dbj|BAK07245.1|	[502 - 2] (REVERSE SENSE)	missense_variant	MODERATE
T1_Unigene_BMK.7554	35	C	G	gi|326517986|dbj|BAK07245.1|	[502 - 2] (REVERSE SENSE)	missense_variant	MODERATE
T1_Unigene_BMK.7554	37	C	G	gi|326517986|dbj|BAK07245.1|	[502 - 2] (REVERSE SENSE)	missense_variant	MODERATE
T1_Unigene_BMK.8521	52	G	C	MLOC_76558.1	[301 - 2] (REVERSE SENSE)	missense_variant	MODERATE
T1_Unigene_BMK.8907	641	A	AC	MLOC_44604.1	[917 - 246] (REVERSE SENSE)	frameshift_variant	HIGH
T1_Unigene_BMK.9204	2549	G	A	MLOC_4986.2	[2664 - 223] (REVERSE SENSE)	missense_variant	MODERATE
T1_Unigene_BMK.9245	70	G	C	MLOC_63717.1	[2 - 229]	missense_variant	MODERATE
T1_Unigene_BMK.9341	706	CACACACACACACACACACACA	CACACACACACACACACACACACACA	MLOC_19793.1	[597 - 2180]	frameshift_variant	HIGH
T1_Unigene_BMK.9341	725	ACA	A	MLOC_19793.1	[597 - 2180]	frameshift_variant	HIGH
T1_Unigene_BMK.984	250	G	T	gi|1002287935|ref|XP_015648275.1|	[3 - 338]	missense_variant	MODERATE
T1_Unigene_BMK.984	259	C	A	gi|1002287935|ref|XP_015648275.1|	[3 - 338]	missense_variant	MODERATE

## Sheet: 1.2
Table S1.2 cer-zv Candidates with RNAseq variant sites
GenomeZipper 4H row id	orthologous genes	T1(Foma) unigenes	RNAseq variant site	Description	GO Names list
GZ445	NIASHv2018M19	T1_Unigene_BMK.48283	(-296 missense_variant)	GDSL-Motif Esterase/Acyltransferase/Lipase	F:hydrolase activity, acting on ester bonds; C:apoplast; P:metabolic process
GZ524	NIASHv2097O20	T1_Unigene_BMK.39186	(-42 missense_variant)	DNA-directed RNA polymerase I subunit rpa49	C:nucleus; F:DNA binding; F:DNA-directed RNA polymerase activity; P:transcription, DNA-templated
GZ533	Os11g0603200	T1_Unigene_BMK.44400	(-416 missense_variant)	ABC transporter F family member 5	F:ATPase activity; F:ATP binding; P:metabolic process; C:plastid
GZ641	NIASHv1042E02	T1_Unigene_BMK.31309	(-24 missense_variant)	hemolysin A	F:RNA binding; C:mitochondrion; F:methyltransferase activity; P:methylation
GZ840	NIASHv2072E17	T1_Unigene_BMK.33527	(-53 missense_variant, -54 missense_variant, -74 missense_variant, -75 missense_variant)	60S ribosomal L3	F:structural constituent of ribosome; P:vesicle fusion; P:vesicle docking; C:integral component of membrane; F:SNAP receptor activity; C:endomembrane system; C:SNARE complex; F:SNARE binding; C:ribosome; P:intracellular protein transport; P:Golgi vesicle transport; P:translation
